# Supplementary material for: CWRML: representing crop wild relative conservation and use data in XML
Source: BMC Bioinformatics. 2008 Feb 25;9:116. doi: 10.1186/1471-2105-9-116 (PMC2375123; doi:10.1186/1471-2105-9-116)
Supplement: Additional file 1 — Crop Wild Relative Markup Language XML Schema. [file 1471-2105-9-116-S1.xsd]

<?xml version="1.0" encoding="UTF-8"?>
<schema targetNamespace="http://www.pgrforum.org/CWR" elementFormDefault="unqualified" attributeFormDefault="unqualified" xmlns="http://www.w3.org/2001/XMLSchema" xmlns:cwr="http://www.pgrforum.org/CWR">
	<annotation>
		<documentation>
            International Crop Wild Relative information schema
            Release 2.2 05/02/2008
			Moore, J.D., Kell, S.P., Maxted, N., Iriondo, J.M., Ford-Lloyd, B.V. and contributors
			Copyright 2005-2008 University of Birmingham, United Kingdom. All rights reserved.
		</documentation>
	</annotation>
	<element name="CWRInfo" type="cwr:CWRInfoType"/>
	<element name="comment" type="string"/>
	<complexType name="CWRInfoType">
		<sequence>
			<element name="Nomenclature" type="cwr:Nomenclature"/>
			<element name="Biology" type="cwr:Biology" minOccurs="0" maxOccurs="1"/>
			<element name="Ecogeography" type="cwr:Ecogeography" minOccurs="0" maxOccurs="1"/>
			<element name="PopulationSummary" type="cwr:PopulationSummary" minOccurs="0" maxOccurs="1"/>
			<element name="Utilisation" type="cwr:Utilisation" minOccurs="0" maxOccurs="1"/>
			<element name="Threats" type="cwr:Threats" minOccurs="0" maxOccurs="1"/>
			<element name="Conservation" type="cwr:Conservation" minOccurs="0" maxOccurs="1"/>
			<element name="Documentation" type="cwr:Documentation" minOccurs="0" maxOccurs="1"/>
			<element name="Site" type="cwr:Sites" minOccurs="0" maxOccurs="1"/>
			<element name="Population" type="cwr:Populations" minOccurs="0" maxOccurs="1"/>
			<element ref="cwr:comment" minOccurs="0"/>
		</sequence>
	</complexType>
	<complexType name="Nomenclature">
		<!-- TDWG syntax -->
		<sequence>
			<element name="ScientificName" type="string"/>
			<element name="Genus" type="string"/>
			<element name="FirstEpithet" type="string"/>
			<element name="SecondEpithet" type="string"/>
			<element name="Rank" type="string"/>
			<element name="HybridFlag" type="string"/>
			<element name="AuthorTeamParenthesis" type="string"/>
			<element name="AuthorTeam" type="string"/>
			<element name="CultivatedPlantNameElements" type="string"/>
			<element name="PrincipalSynonyms" type="string"/>
			<element name="BotanicalType" type="string"/>
			<element name="Vernacularname" type="string"/>
		</sequence>
	</complexType>
	<complexType name="Biology">
		<sequence>
			<element name="Reproductivesystem" type="cwr:Reproductivesystem"/>
			<element name="Breedingsystem" type="cwr:Breedingsystem"/>
			<element name="Flowerplantsexstructure" type="cwr:Flowerplantsexstructure"/>
			<element name="Pollination" type="cwr:Pollination"/>
			<element name="Lifeform" type="cwr:Lifeform"/>
			<element name="Lifespan" type="string"/>
			<element name="Habit" type="cwr:Habit"/>
		</sequence>
	</complexType>
	<complexType name="Ecogeography">
		<sequence>
			<element name="Geographicaldistribution" type="string"/>
			<element name="Approximateextentofoccurrence" type="cwr:Approximateextentofoccurrence"/>
			<element name="Areaofoccupancy" type="cwr:Areaofoccupancy"/>
			<element name="Altitudinalzone" type="cwr:Altitudinalzone"/>
			<element name="Altitudinalrange" type="string"/>
			<element name="Soildescription" type="string"/>
			<element name="Soiltype" type="cwr:Soiltype"/>
			<element name="Soiltexture" type="cwr:Soiltexture"/>
			<element name="pH" type="string"/>
			<element name="Climaticpreference" type="cwr:Climaticpreference"/>
			<element name="HabitatEUNIS" type="cwr:HabitatEUNIS"/>
			<element name="HabitatIUCN" type="cwr:HabitatIUCN"/>
			<element name="Habitatstatus" type="string"/>
			<element name="Vegetation" type="string"/>
			<element name="Phenology" type="string"/>
			<element name="Taxonstatus" type="cwr:Taxonstatus"/>
		</sequence>
	</complexType>
	<complexType name="PopulationSummary">
		<sequence>
			<element name="Nolocations" type="string"/>
			<element name="Overallpopulationnumber" type="string"/>
			<element name="Populationtrends" type="string"/>
			<element name="Bioticinteractions" type="string"/>
		</sequence>
	</complexType>
	<complexType name="Utilisation">
		<sequence>
			<element name="UsesEthnobotany" type="cwr:Usesethnobotany"/>
			<element name="Targetcrop" type="string"/>
			<element name="Inbreedingprogrammes" type="string"/>
			<element name="Degreeofrelationshiptocrop" type="cwr:Degreeofrelationshiptocrop"/>
		</sequence>
	</complexType>
	<complexType name="Threats">
		<sequence>
			<element name="threat" minOccurs="0" maxOccurs="unbounded">
				<complexType>
					<sequence>
						<element name="Threatcode" type="cwr:Threatcode"/>
						<element name="Redlistassessment" type="string" minOccurs="0"/>
					</sequence>
				</complexType>
			</element>
		</sequence>
	</complexType>
	<complexType name="Conservation">
		<sequence>
			<element name="Legislation" minOccurs="0" maxOccurs="unbounded" type="string"/>
			<element name="Insitu" minOccurs="0" maxOccurs="unbounded">
				<complexType>
					<sequence>
						<element name="Protectedarea" type="string"/>
						<element name="Managementplan" type="cwr:Managementplan" minOccurs="0" maxOccurs="unbounded"/>
						<element name="Reintroduction" type="cwr:Reintroduction" minOccurs="0" maxOccurs="unbounded"/>
						<element name="Translocation" type="cwr:Translocation" minOccurs="0" maxOccurs="unbounded"/>
					</sequence>
				</complexType>
			</element>
			<element name="Exsitu" minOccurs="0" maxOccurs="unbounded">
				<complexType>
					<sequence>
						<element name="Accession" minOccurs="0" maxOccurs="unbounded"/>
					</sequence>
				</complexType>
			</element>
			<element name="Recoveryplans" type="cwr:Recoveryplans" minOccurs="0" maxOccurs="unbounded"/>
		</sequence>
	</complexType>
	<complexType name="Documentation">
		<sequence>
			<element name="Herbarium" minOccurs="0" maxOccurs="unbounded" type="string"/>
			<element name="Photo" minOccurs="0" maxOccurs="unbounded" type="string"/>
			<element name="Illustration" minOccurs="0" maxOccurs="unbounded" type="string"/>
		</sequence>
	</complexType>
	<complexType name="Site">
		<sequence>
			<element name="site" minOccurs="1" maxOccurs="1">
				<complexType>
					<sequence>
						<element name="Location" type="cwr:Location" minOccurs="1" maxOccurs="1"/>
						<element name="PositioninReliefGeomorphology" minOccurs="0" maxOccurs="1"/>
						<element name="Aspect" minOccurs="0" maxOccurs="1"/>
						<element name="AspectText" minOccurs="0" maxOccurs="1"/>
						<element name="Slope" minOccurs="0" maxOccurs="1"/>
						<element name="Microclimate" minOccurs="0" maxOccurs="1"/>
						<element name="Geologysoil" minOccurs="0" maxOccurs="1"/>
						<element name="GeologyStatigraphy" minOccurs="0" maxOccurs="1"/>
						<element name="Soiltype" type="cwr:Soiltype" minOccurs="0" maxOccurs="1"/>
						<element name="Soiltexture" type="cwr:Soiltexture" minOccurs="0" maxOccurs="1"/>
						<element name="Soilmoistureregime" type="cwr:Soilmoistureregime" minOccurs="0" maxOccurs="1"/>
						<element name="Soildepth" minOccurs="0" maxOccurs="1"/>
						<element name="pH" minOccurs="0" maxOccurs="1"/>
						<element name="Percentorganicmatter" minOccurs="0" maxOccurs="1"/>
						<element name="Salinity" minOccurs="0" maxOccurs="1"/>
						<element name="Derivedsoilevaluation" minOccurs="0" maxOccurs="1"/>
						<element name="HabitattypeEUNIS" minOccurs="0" maxOccurs="1" type="cwr:HabitatEUNIS"/>
						<element name="HabitattypeIUCN" minOccurs="0" maxOccurs="1" type="cwr:HabitatIUCN"/>
						<element name="Vegetation" minOccurs="0" maxOccurs="1"/>
						<element name="Vegetationstratification" minOccurs="0" maxOccurs="1"/>
						<element name="Accompanyingplantspecies" minOccurs="0" maxOccurs="unbounded"/>
						<element name="Landusetypes" minOccurs="0" maxOccurs="unbounded"/>
						<element name="Landuseintensity" minOccurs="0" maxOccurs="1"/>
						<element name="Anthropogeniceffects" minOccurs="0" maxOccurs="unbounded"/>
						<element name="Owner" minOccurs="0" maxOccurs="1"/>
						<element name="Sitedetail" minOccurs="0" maxOccurs="1"/>
						<element name="Locationofpopulationwithregardtospeciesdistribution" minOccurs="0" maxOccurs="1"/>
					</sequence>
				</complexType>
			</element>
		</sequence>
	</complexType>
	<complexType name="Population">
		<sequence>
			<element name="Location" type="cwr:Location" minOccurs="1" maxOccurs="1"/>
			<element name="Size">
				<complexType>
					<sequence>
						<element name="Boundaries" minOccurs="0" maxOccurs="1"/>
						<element name="Diameter" minOccurs="0" maxOccurs="1"/>
						<element name="Approximateareaofoccupancy" minOccurs="0" maxOccurs="1"/>
						<element name="Percentageofoccurrences" type="cwr:Percentageofoccurences" minOccurs="0" maxOccurs="1"/>
						<element name="Populationsize" minOccurs="0" maxOccurs="1"/>
						<element name="Nomatureindividuals" minOccurs="0" maxOccurs="1"/>
					</sequence>
				</complexType>
			</element>
			<element name="Structure">
				<complexType>
					<sequence>
						<element name="Nosubpopulationsormicrohabitats" minOccurs="0" maxOccurs="1"/>
						<element name="Spatialpatternofindividuals" type="Spatialpatternofindividuals" minOccurs="0" maxOccurs="1"/>
						<element name="Populationdensity" minOccurs="0" maxOccurs="1"/>
						<element name="IsolationFragmentation" minOccurs="0" maxOccurs="1"/>
						<element name="Locationofindividualsandmapping" minOccurs="0" maxOccurs="1"/>
						<element name="Reproductivevegetativeratio" minOccurs="0" maxOccurs="1"/>
						<element name="Sexratiofordioeciousspecies" minOccurs="0" maxOccurs="1"/>
					</sequence>
				</complexType>
			</element>
			<element name="Dynamics">
				<complexType>
					<sequence>
						<element name="Trend" minOccurs="0" maxOccurs="1"/>
						<element name="Surveyfirstorsequencedate" minOccurs="0" maxOccurs="1" type="date"/>
					</sequence>
				</complexType>
			</element>
			<element name="Management">
				<complexType>
					<sequence>
						<element name="Sitemanagementplan" type="Sitemanagementplan" minOccurs="0" maxOccurs="1"/>
						<element name="Managementintervention" type="Managementintervention" minOccurs="0" maxOccurs="unbounded"/>
						<element name="Monitoringdetail" minOccurs="0" maxOccurs="unbounded"/>
					</sequence>
				</complexType>
			</element>
			<element name="Bioticinteractions">
				<complexType>
					<sequence>
						<element name="Dominantvegetation" minOccurs="0" maxOccurs="1"/>
						<element name="Associatiedvegetation" minOccurs="0" maxOccurs="unbounded"/>
						<element name="Keystonespecies" minOccurs="0" maxOccurs="1"/>
						<element name="Dominantherbivores" minOccurs="0" maxOccurs="unbounded"/>
						<element name="Asscoiatedherbivore" minOccurs="0" maxOccurs="1"/>
						<element name="Grazingpressure" minOccurs="0" maxOccurs="1"/>
						<element name="Pollinator" minOccurs="0" maxOccurs="unbounded"/>
						<element name="Seeddisperser" minOccurs="0" maxOccurs="unbounded"/>
						<element name="Percentagetreecover" minOccurs="0" maxOccurs="1"/>
						<element name="Typeoftreecover" minOccurs="0" maxOccurs="1"/>
					</sequence>
				</complexType>
			</element>
			<element name="Ethnography">
				<complexType>
					<sequence>
						<element name="Localethnicgroup" minOccurs="0" maxOccurs="unbounded"/>
						<element name="Language" minOccurs="0" maxOccurs="unbounded"/>
						<element name="Traditionaluseofsite" minOccurs="0" maxOccurs="unbounded"/>
					</sequence>
				</complexType>
			</element>
			<element name="Characterisationevaluation">
				<complexType>
					<sequence>
						<element name="Preliminarycharacterisation" minOccurs="0" maxOccurs="1"/>
					</sequence>
				</complexType>
			</element>
			<element name="Localthreats">
				<complexType>
					<sequence>
						<element name="Threatcategory" type="cwr:Threatcategory" minOccurs="0" maxOccurs="1"/>
						<element name="Threatreason" minOccurs="0" maxOccurs="1"/>
					</sequence>
				</complexType>
			</element>
			<element name="Conservationmeasures">
				<complexType>
					<sequence>
						<element name="Legislation" minOccurs="0" maxOccurs="unbounded"/>
						<element name="Insitu" minOccurs="0" maxOccurs="unbounded"/>
						<element name="Exsitu" minOccurs="0" maxOccurs="unbounded"/>
						<element name="PublicationDate" minOccurs="0" maxOccurs="unbounded"/>
					</sequence>
				</complexType>
			</element>
		</sequence>
	</complexType>
	<complexType name="Location">
		<sequence>
			<element name="Country" minOccurs="0" maxOccurs="1"/>
			<element name="AdministrativeUnit" minOccurs="0" maxOccurs="1"/>
			<element name="NamedArea" minOccurs="0" maxOccurs="1"/>
			<element name="NearestNamedPlace" minOccurs="0" maxOccurs="1"/>
			<element name="CoordinatesLongLatDecimal" minOccurs="0" maxOccurs="1"/>
			<element name="CoordinatesLongLatDMS" minOccurs="0" maxOccurs="1"/>
			<element name="CoordinatesUTM" minOccurs="0" maxOccurs="1"/>
			<element name="CoordinatesGRID" minOccurs="0" maxOccurs="1"/>
			<element name="WFS" minOccurs="0" maxOccurs="1"/>
			<element name="WMS" minOccurs="0" maxOccurs="1"/>
			<element name="Altitude" minOccurs="0" maxOccurs="1"/>
		</sequence>
	</complexType>
	<simpleType name="Reproductivesystem">
		<restriction base="string">
			<enumeration value="sexual"/>
			<enumeration value="asexual"/>
		</restriction>
	</simpleType>
	<simpleType name="Breedingsystem">
		<restriction base="string">
			<enumeration value="inbreeder"/>
			<enumeration value="outbreeder"/>
			<enumeration value="mixed"/>
		</restriction>
	</simpleType>
	<simpleType name="Flowerplantsexstructure">
		<restriction base="string">
			<enumeration value="hermaphrodite"/>
			<enumeration value="monoecious"/>
			<enumeration value="dioecious"/>
			<enumeration value="gynomonoecious"/>
			<enumeration value="andromonoecious"/>
			<enumeration value="gynodioecious"/>
			<enumeration value="androdioecious"/>
			<enumeration value="trioecious"/>
			<enumeration value="other"/>
		</restriction>
	</simpleType>
	<simpleType name="Pollination">
		<restriction base="string">
			<enumeration value="wind"/>
			<enumeration value="insect"/>
			<enumeration value="water"/>
			<enumeration value="bird"/>
			<enumeration value="animal (other)"/>
			<enumeration value="self-pollination"/>
		</restriction>
	</simpleType>
	<simpleType name="Lifeform">
		<!-- besides Raunkiaer (1904), Monsi (1960) and Walter (1973), and Schmithusen (1968) is used as standard -->
		<restriction base="string">
			<enumeration value="Phanerophyte"/>
			<enumeration value="Chamaephyte"/>
			<enumeration value="Hemicryptophyte"/>
			<enumeration value="Geophyte"/>
			<enumeration value="Therophyte"/>
			<enumeration value="Epiphyte"/>
			<enumeration value="Hydrophyte"/>
			<enumeration value="Helophyte"/>
		</restriction>
	</simpleType>
	<simpleType name="Habit">
		<restriction base="string">
			<enumeration value="climbing"/>
			<enumeration value="erect"/>
			<enumeration value="bushy"/>
			<enumeration value="shrubby"/>
			<enumeration value="tree"/>
		</restriction>
	</simpleType>
	<simpleType name="Approximateextentofoccurrence">
		<!-- As defined by IUCN standard:
                http://www.iucnredlist.org/info/categories_criteria2001.html
                Defined as string here but should ideally be replaced by a generic polygon type -->
		<restriction base="string">
			<pattern value="([A-Z]|[0-9]|\.)+"/>
		</restriction>
	</simpleType>
	<simpleType name="Areaofoccupancy">
		<!-- As defined by IUCN standard:
                http://www.iucnredlist.org/info/categories_criteria2001.html
                Defined as string here but should ideally be replaced by a generic polygon type -->
		<restriction base="string">
			<pattern value="([A-Z]|[0-9]|\.)+"/>
		</restriction>
	</simpleType>
	<simpleType name="Altitudinalzone">
		<restriction base="string">
			<enumeration value="planar"/>
			<enumeration value="colline"/>
			<enumeration value="montane"/>
			<enumeration value="alpine"/>
			<enumeration value="nivale"/>
		</restriction>
	</simpleType>
	<simpleType name="Climaticpreference">
		<!-- Refer to Köppen Climate Classification System (Peel, M. C. and Finlayson, B. L. and McMahon, T. A. (2007). "Updated world map of the Köppen-Geiger climate classification". Hydrol. Earth Syst. Sci. 11: 1633-1644. ISSN 1027-5606):
                http://en.wikipedia.org/wiki/Köppen_climate_classification -->
		<restriction base="string">
			<pattern value="([A-Z]|[a-z])+"/>
		</restriction>
	</simpleType>
	<simpleType name="HabitatEUNIS">
		<!-- Refer to EUNIS habitats standard:
                http://eunis.eea.europa.eu/habitats-code-browser.jsp -->
		<restriction base="string">
			<pattern value="([A-J]|X|[0-9]|\.)+"/>
		</restriction>
	</simpleType>
	<simpleType name="HabitatIUCN">
		<!-- Refer to IUCN standard:
                http://www.iucn.org/themes/ssc/sis/authority.htm -->
		<restriction base="string">
			<pattern value="([0-9]|\.)+"/>
		</restriction>
	</simpleType>
	<simpleType name="Taxonstatus">
		<!-- Refer to TDWG POSS Standard:
                http://www.tdwg.org/poss_standard.html -->
		<restriction base="string">
			<pattern value="(N|S|D|E|A|F|-|U|X)"/>
		</restriction>
	</simpleType>
	<simpleType name="Threatcode">
		<!-- Refer to IUCN standard:
                http://www.iucn.org/themes/ssc/sis/authority.htm -->
		<restriction base="string">
			<pattern value="([0-9]|\.)+"/>
		</restriction>
	</simpleType>
	<simpleType name="Managementplan">
		<!-- Refer to IUCN standard:
                http://www.iucn.org/themes/ssc/sis/authority.htm -->
		<restriction base="string">
			<pattern value="([0-9]|\.)+"/>
		</restriction>
	</simpleType>
	<simpleType name="Reintroduction">
		<!-- Refer to IUCN standard:
                http://www.iucn.org/themes/ssc/sis/authority.htm -->
		<restriction base="string">
			<pattern value="([0-9]|\.)+"/>
		</restriction>
	</simpleType>
	<simpleType name="Translocation">
		<!-- Refer to IUCN standard:
                http://www.iucn.org/themes/ssc/sis/authority.htm -->
		<restriction base="string">
			<pattern value="([0-9]|\.)+"/>
		</restriction>
	</simpleType>
	<simpleType name="Recoveryplans">
		<!-- Refer to IUCN standard:
		http://www.iucn.org/themes/ssc/sis/authority.htm -->
		<restriction base="string">
			<pattern value="([0-9]|\.)+"/>
		</restriction>
	</simpleType>
	<simpleType name="Soiltype">
		<!-- FAO Soil Units:
                http://www.fao.org/ag/agl/agll/wrb/doc/wrb2007_corr.pdf -->
		<restriction base="string">
			<pattern value="([0-9]|[A-Z]|\.)+"/>
		</restriction>
	</simpleType>
	<simpleType name="Soiltexture">
		<!-- USDA soil texture classification system:
                http://soils.usda.gov/technical/manual/contents/index.html -->
		<restriction base="string">
			<enumeration value="sand"/>
			<enumeration value="loamy sand"/>
			<enumeration value="sandy loam"/>
			<enumeration value="loam"/>
			<enumeration value="silt loam"/>
			<enumeration value="silt"/>
			<enumeration value="sandy clay loam"/>
			<enumeration value="clay loam"/>
			<enumeration value="silt clay loam"/>
			<enumeration value="sandy clay"/>
			<enumeration value="clay"/>
			<enumeration value="silty clay"/>
		</restriction>
	</simpleType>
	<simpleType name="Usesethnobotany">
		<!-- Refer to TDWG economic botany standard:
                http://www.kew.org/tdwguses/rptLevel1_2States.htm -->
		<restriction base="string">
			<pattern value="([0-9])+"/>
		</restriction>
	</simpleType>
	<simpleType name="Degreeofrelationshiptocrop">
		<!--
			Harlan JR, de Wet JMJ: Towards a rational classification of
cultivated plants. Taxon 1971 20: 509–517
			Maxted et al, 2006 Biodiversity and Conservation 15(8): 2673-2685 
		-->
		<restriction base="string">
			<enumeration value="primary gene pool"/>
			<enumeration value="secondary gene pool"/>
			<enumeration value="tertiary gene pool"/>
			<enumeration value="within same species"/>
			<enumeration value="within same series//section"/>
			<enumeration value="within same subgenus"/>
			<enumeration value="within same genus"/>
		</restriction>
	</simpleType>
	<simpleType name="Soilmoistureregime">
		<!-- Refer to USDA Keys to Soil Taxonomy, tenth edition:
                http://soils.usda.gov/technical/classification/tax_keys/ -->
 		<restriction base="string">
			<enumeration value="aquic"/>
			<enumeration value="aridic/torric"/>
			<enumeration value="udic"/>
			<enumeration value="ustic"/>
			<enumeration value="xeric"/>
		</restriction>
	</simpleType>
	<simpleType name="Percentageofoccurences">
		<!-- Braun-Blanquet J:  Pflanzensoziologie. Springer, Wien 1927.:
			+ = less than 1% cover
			1 = 1-5 % cover
			2 = 6-25% cover
			3 = 26-50% cover
			4 = 51-75% cover
			5 = 76-100% cover -->
		<restriction base="string">
			<enumeration value="+"/>
			<enumeration value="1"/>
			<enumeration value="2"/>
			<enumeration value="3"/>
			<enumeration value="4"/>
			<enumeration value="5"/>
		</restriction>
	</simpleType>
	<simpleType name="Spatialpatternofindividuals">
		<!-- Moss H, Guarino L: Gathering and recording data in the field. In: Collecting plant genetic diversity: technical guidelines.  Edited by Guarino L, Ramanatha Rao V, Reid R, Wallingford, CAB International 1995 367-417. -->
		<restriction base="string">
			<enumeration value="one plant"/>
			<enumeration value="grouped"/>
			<enumeration value="small patches"/>
			<enumeration value="small colonies, forming carpets"/>
			<enumeration value="great crowds"/>
			<enumeration value="pure populations"/>
		</restriction>
	</simpleType>
	<simpleType name="Sitemanagementplan">
		<restriction base="string">
			<enumeration value="present"/>
			<enumeration value="planned"/>
			<enumeration value="absent"/>
		</restriction>
	</simpleType>
	<simpleType name="Managementintervention">
		<restriction base="string">
			<enumeration value="yes"/>
			<enumeration value="no"/>
		</restriction>
	</simpleType>
	<simpleType name="Threatcategory">
		<!-- Refer to IUCN standard:
                http://www.iucn.org/themes/ssc/sis/authority.htm -->
		<restriction base="string">
			<pattern value="([0-9]|\.)+"/>
		</restriction>
	</simpleType>
</schema>
