# Supplementary material for: CWRML: representing crop wild relative conservation and use data in XML
Source: BMC Bioinformatics. 2008 Feb 25;9:116. doi: 10.1186/1471-2105-9-116 (PMC2375123; doi:10.1186/1471-2105-9-116)
Supplement: Additional file 2 — A spreadsheet listing acceptable values for individual data elements and references to external standards. [file 1471-2105-9-116-S2.xls]

## Sheet: CWRML standards
Element	Allowed values	Comment	Citation	URL
Reproductive system	sexual
	asexual
Breeding system	inbreeder
	outbreeder
	mixed
Flower plant sex structure	hermaphrodite
	monoecious
	dioecious
	gynomonoecious
	andromonoecious
	gynodioecious
	androdioecious
	trioecious
	other
Pollination	wind
	insect
	water
	bird
	animal (other)
	self-pollination
Lifeform	Phanerophtye		Monsi, M. 1960. Dry matter reproduction in plants. I. Schemata of dry matter reproduction. Bot. Mag. 73:81 90; Raunkiær, C. (1904) Om biologiske Typer, med Hensyn til Planternes Tilpasninger til at overleve ugunstige Aarstider. Botanisk Tidsskrift 26, p. XIV; Schmithüsen, J. (1968). Allgemeine Vegetationsgeographie. Lehrbuch der Allgemeinen Geographie. Bd. IV, 3. Aufl. Berlin; Walter, H. 1973. Di…
	Chamaephyte
	Hemicryptophyte
	Geophyte
	Therophyte
	Epiphyte
	Hydrophyte
	Helophyte
Habit	climbing
	erect
	bushy
	shrubby
	tree
Approximate extent of occurrence		square km	IUCN (2001) The IUCN Red List of Threatened Species: 2001 Categories and Criteria (v. 3.1), Gland, Switzerland.	http://www.iucnredlist.org/info/categories_criteria2001.html
Area of occupancy		square km	IUCN (2001) The IUCN Red List of Threatened Species: 2001 Categories and Criteria (v. 3.1), Gland, Switzerland.	http://www.iucnredlist.org/info/categories_criteria2001.html
Altitudinal zone	planar
	colline
	montane
	alpine
	nivale
Climatic preference		External standard	Köppen Climate Classification System (Peel, M. C. and Finlayson, B. L. and McMahon, T. A. (2007). "Updated world map of the Köppen-Geiger climate classification". Hydrol. Earth Syst. Sci. 11: 1633-1644. ISSN 1027-5606)	http://en.wikipedia.org/wiki/K%C3%B6ppen_climate_classification
Habitat EUNIS		External standard	EEA (2007) EUNIS Habitat Type Hierarchical View. European Environment Agency.	http://eunis.eea.europa.eu/habitats-code-browser.jsp
Habitat IUCN		External standard	IUCN (1995–2006) Habitats Authority File (Version 2.1). IUCN/SSC Authority Files for Habitats, Threats, Conservation Actions and Utilization of Species.	http://www.iucn.org/themes/ssc/sis/authority.htm
Taxon status		External standard	WCMC (1995) Plant Occurrence and Status Scheme: a Standard for Recording the Relationship between a Plant and a Place. A Taxonomic Databases Working Group (TDWG) Standard. World Conservation Monitoring Centre, Cambridge.	http://www.tdwg.org/poss_standard.html
Threat code		External standard	IUCN (1995–2006) Major Threats Authority File (Version 2.1). IUCN/SSC Authority Files for Habitats, Threats, Conservation Actions and Utilization of Species.	http://www.iucn.org/themes/ssc/sis/authority.htm
Management plan		External standard	UCN (1995–2006) Conservation Actions Authority File (Version 1.0). IUCN/SSC Authority Files for Habitats, Threats, Conservation Actions and Utilization of Species.	http://www.iucn.org/themes/ssc/sis/authority.htm
Reintroduction		External standard	IUCN (1995–2006) Conservation Actions Authority File (Version 1.0). IUCN/SSC Authority Files for Habitats, Threats, Conservation Actions and Utilization of Species.	http://www.iucn.org/themes/ssc/sis/authority.htm
Translocation		External standard	IUCN (1995–2006) Conservation Actions Authority File (Version 1.0). IUCN/SSC Authority Files for Habitats, Threats, Conservation Actions and Utilization of Species.	http://www.iucn.org/themes/ssc/sis/authority.htm
Recovery plans		External standard	IUCN (1995–2006) Conservation Actions Authority File (Version 1.0). IUCN/SSC Authority Files for Habitats, Threats, Conservation Actions and Utilization of Species.	http://www.iucn.org/themes/ssc/sis/authority.htm
Soil type		External standard	IUSS Working Group WRB. 2007. World Reference Base for Soil Resources 2006, first update 2007. World Soil Resources Reports No. 103. FAO, Rome.	http://www.fao.org/ag/agl/agll/wrb/doc/wrb2007_corr.pdf
Soil texture	sand	External standard	Soil Survey Division Staff. 1993. Soil survey manual. USDA. Handb. No. 18. U.S. Govt. Print. Office, Washington, DC.	http://soils.usda.gov/technical/manual/contents/index.html
	loamy sand
	sandy loams
	loam
	silt loam
	silt
	sandy clay loam
	clay loam
	silty clay loam
	sandy clay
	clay
	silty clay
Uses ethnobotany		External standard	Cook, F.E.M. (1995) Economic Botany Data Collection Standard. Prepared for the International Working Group on Taxonomic Databases for Plant Sciences (TDWG). Royal Botanic Gardens, Kew, UK.	http://www.kew.org/tdwguses/rptLevel1_2States.htm
Degree of relationship to crop	primary gene pool		Harlan JR, de Wet JMJ: Towards a rational classification of cultivated plants. Taxon 1971 20: 509–517; Maxted et al, 2006 Biodiversity and Conservation 15(8): 2673-2685
	secondary gene pool
	tertiary gene pool
	within same species
	within same series/section
	within same subgenus
	within same genus
Soil moisture regime	aquic	External standard	USDA (2006) Keys to Soil Taxonomy. Tenth edition. United States Department of Agriculture, Natural Resources Conservation Service	http://soils.usda.gov/technical/classification/tax_keys/
	aridic/torric
	udic
	ustic
	xeric
Percentage of occurrences	+	+ = less than 1% cover	Braun-Blanquet, J. 1927. Pflanzensoziologie. Grundzuge der vegetationskunde. Springer, Wien.
	1	1 = 1-5 % cover
	2	2 = 6-25% cover
	3	3 = 26-50% cover
	4	4 = 51-75% cover
	5	5 = 76-100% cover
Spatial pattern of individuals	one plant		Moss H, Guarino L: Gathering and recording data in the field. In: Collecting plant genetic diversity: technical guidelines. Edited by Guarino L, Ramanatha Rao V, Reid R, Wallingford, CAB International 1995 367-417.
	grouped
	small patches
	small colonies, forming carpets
	great crowds
	pure populations
Site management plan	present
	planned
	absent
Management intervention	yes
	no
Threat category		External standard	IUCN (1995–2006) Major Threats Authority File (Version 2.1). IUCN/SSC Authority Files for Habitats, Threats, Conservation Actions and Utilization of Species.	http://www.iucn.org/themes/ssc/sis/authority.htm
